# Supplementary material for: Minimum spanning tree analysis of unimpaired individuals at risk of Alzheimer’s disease
Source: Brain Commun. 2024 Aug 20;6(5):fcae283. doi: 10.1093/braincomms/fcae283 (PMC11369931; doi:10.1093/braincomms/fcae283)
Supplement: fcae283_Supplementary_Data [file fcae283_supplementary_data.zip]

Archive with 3 entries (3 files):
- Demographics_calculation.m
- MSTparameter_statistics.m
- Supplementary_tables.docx
