# Supplementary material for: Minimum spanning tree analysis of unimpaired individuals at risk of Alzheimer’s disease
Source: Brain Commun. 2024 Aug 20;6(5):fcae283. doi: 10.1093/braincomms/fcae283 (PMC11369931; doi:10.1093/braincomms/fcae283)
Supplement: fcae283_Supplementary_Data [file fcae283_supplementary_data.zip › Demographics_calculation.m]

clear all
close all
clc

%% 
load('../../aecc_mst.mat');
sujinfo = readtable('../../sujinfo.csv');

in_foranalysis = sujinfo( ~isnan(sujinfo.tau231),:);

%% DEMOGR
groups = {'all', 'fam', 'cn'}; 
var = {'AgeL2', 'MOCA_Total', 'tau231', 'escol'};

sum(in_foranalysis.Diagnostico_50_80y_26MOCA);
rel = in_foranalysis.Diagnostico_50_80y_26MOCA ==1;
norel = in_foranalysis.Diagnostico_50_80y_26MOCA == 0;

%% av and sd for all demographics, for wholesamp and subgr
for ig = 1:numel(groups)
    for iv = 1:numel(var)
        if ig == 1
            datademog.(groups{ig}).av.(var{iv}) = nanmean(in_foranalysis.(var{iv}));
            datademog.(groups{ig}).sdev.(var{iv}) = nanstd(in_foranalysis.(var{iv}));
        elseif ig == 2
            datademog.(groups{ig}).av.(var{iv}) = nanmean(in_foranalysis.(var{iv})(rel));
            datademog.(groups{ig}).sdev.(var{iv}) = nanstd(in_foranalysis.(var{iv})(rel));
        else
            datademog.(groups{ig}).av.(var{iv}) = nanmean(in_foranalysis.(var{iv})(norel));
            datademog.(groups{ig}).sdev.(var{iv}) = nanstd(in_foranalysis.(var{iv})(norel));
        end
    end
end

datademog.sex.male = sum(in_foranalysis.Sexo == 1);
datademog.sex.female = sum(in_foranalysis.Sexo == 2);

datademog.sex.male_rel = sum(in_foranalysis.Sexo == 1 & rel);
datademog.sex.male_norel = sum(in_foranalysis.Sexo == 1 & norel);
datademog.sex.female_rel = sum(in_foranalysis.Sexo == 2 & rel);
datademog.sex.female_norel = sum(in_foranalysis.Sexo == 2 & norel);

%% Group diff
for iv = 1:numel(var)
    [h, p, ci, stats] = ttest2(in_foranalysis.(var{iv})(rel), in_foranalysis.(var{iv})(norel));
    datademog.diag_difs.p.(var{iv}) = p;
    datademog.diag_difs.tstat.(var{iv}) = stats.tstat;
end
[table, chi2, datademog.sex.p_diagn] = crosstab(in_foranalysis.Sexo, in_foranalysis.Diagnostico_50_80y_26MOCA);

%% Demog-tau
[r, p] = corr(in_foranalysis.AgeL2, in_foranalysis.tau231)
[r, p] = corr(in_foranalysis.escol, in_foranalysis.tau231, 'rows', 'pairwise')
[h, p, ci, stat] = ttest2(in_foranalysis.tau231(in_foranalysis.Sexo == 1), in_foranalysis.tau231(in_foranalysis.Sexo == 2)) 
