# Supplementary material for: Minimum spanning tree analysis of unimpaired individuals at risk of Alzheimer’s disease
Source: Brain Commun. 2024 Aug 20;6(5):fcae283. doi: 10.1093/braincomms/fcae283 (PMC11369931; doi:10.1093/braincomms/fcae283)
Supplement: fcae283_Supplementary_Data [file fcae283_supplementary_data.zip › MSTparameter_statistics.m]

clear all
close all
clc

%% Loads MST and subject information
load('../../aecc_mst.mat');
sujinfo = readtable('../../sujinfo.csv');


grouping = 'tau231';
bands = {'theta'; 'alpha'; 'beta'};
measures_net = {'MST_Diam'; 'MST_Leaf'; 'MST_Th'};

rel = find(sujinfo.Diagnostico_50_80y_26MOCA == 1);
norel = find(sujinfo.Diagnostico_50_80y_26MOCA == 0);

%% Statistics for network metrics
stats = [];
for ib = 1:size(bands,1) %goes through the bands of interest
    for imn = 1:size(measures_net,1) %goes through the measures of interest
        data_aux = databw.(bands{ib}).network.(measures_net{imn});
        
        %% Whole sample stat            
        [stats.all.(bands{ib}).rho.(measures_net{imn}),stats.all.(bands{ib}).p.(measures_net{imn})]...
            = corr(data_aux,sujinfo.(grouping),'rows','pairwise');
        
        %% Subgroup stat       
        [stats.fam.(bands{ib}).rho.(measures_net{imn}),stats.fam.(bands{ib}).p.(measures_net{imn})]...
            = corr(data_aux(rel),sujinfo.(grouping)(rel),'rows','pairwise');
        [stats.cn.(bands{ib}).rho.(measures_net{imn}),stats.cn.(bands{ib}).p.(measures_net{imn})]...
            = corr(data_aux(norel),sujinfo.(grouping)(norel),'rows','pairwise');
        
        
    end
end

save('../../topologicalmetrics_corr_tau.mat')

%% FDR
q = 0.1;
% Correction for the whole sample analyses
p_all = [stats.all.theta.p.MST_Diam, stats.all.alpha.p.MST_Diam, stats.all.beta.p.MST_Diam...
    stats.all.theta.p.MST_Leaf, stats.all.alpha.p.MST_Leaf, stats.all.beta.p.MST_Leaf,...
    stats.all.theta.p.MST_Th, stats.all.alpha.p.MST_Th, stats.all.beta.p.MST_Th];
[h, crit_p, adj_p] = fdr_bh(p_all, q, 'pdep', 'yes');

% Correction for the subgroups analyses
p_diag = [stats.fam.theta.p.MST_Diam, stats.fam.alpha.p.MST_Diam, stats.fam.beta.p.MST_Diam,...
    stats.cn.theta.p.MST_Diam, stats.cn.alpha.p.MST_Diam, stats.cn.beta.p.MST_Diam,...
    stats.fam.theta.p.MST_Leaf, stats.fam.alpha.p.MST_Leaf, stats.fam.beta.p.MST_Leaf,...
    stats.cn.theta.p.MST_Leaf, stats.cn.alpha.p.MST_Leaf, stats.cn.beta.p.MST_Leaf,...
    stats.fam.theta.p.MST_Th, stats.fam.alpha.p.MST_Th, stats.fam.beta.p.MST_Th,...
    stats.cn.theta.p.MST_Th, stats.cn.alpha.p.MST_Th, stats.cn.beta.p.MST_Th];
[h, crit_p, adj_p] = fdr_bh(p_diag, q, 'pdep', 'yes');


%% MST metrics
%av and sd for each MST param in each freq band
groups = {'all', 'fam', 'cn'}; 
in_foranalysis = sujinfo( ~isnan(sujinfo.tau231),:);
rel = in_foranalysis.Diagnostico_50_80y_26MOCA ==1;
norel = in_foranalysis.Diagnostico_50_80y_26MOCA == 0;

for ig = 1:numel(groups)
    for ib = 1:numel(bands)
        for itm = 1:numel(measures_net)
            if ig == 1
                datamst.(groups{ig}).(bands{ib}).av.(measures_net{itm}) = mean...
                    (databw.(bands{ib}).network.(measures_net{itm})(contains(databw.subjects,in_foranalysis.suj)));
                datamst.(groups{ig}).(bands{ib}).sdev.(measures_net{itm}) = std...
                    (databw.(bands{ib}).network.(measures_net{itm})(contains(databw.subjects,in_foranalysis.suj)));
            elseif ig == 2
                dataaux = databw.(bands{ib}).network.(measures_net{itm})(contains(databw.subjects,in_foranalysis.suj)); 
                datamst.(groups{ig}).(bands{ib}).av.(measures_net{itm}) = mean(dataaux(rel));
                datamst.(groups{ig}).(bands{ib}).sdev.(measures_net{itm}) = std(dataaux(rel));
                    
            else
                dataaux = databw.(bands{ib}).network.(measures_net{itm})(contains(databw.subjects,in_foranalysis.suj)); 
                datamst.(groups{ig}).(bands{ib}).av.(measures_net{itm}) = mean(dataaux(norel));
                datamst.(groups{ig}).(bands{ib}).sdev.(measures_net{itm}) = std(dataaux(norel));
            end
        end
    end
end
